# Supplementary material for: The Targeted Regulation of BDUbc and BDSKL1 Enhances Resistance to Blight in Bambusa pervariabilis × Dendrocalamopsis grandis
Source: Int J Mol Sci. 2024 Jan 1;25(1):569. doi: 10.3390/ijms25010569 (PMC10779405; doi:10.3390/ijms25010569)
Supplement: Supplementary file 1 [file ijms-25-00569-s001.zip]

Archive with 1 entries (1 files):
- ijms-2726407-supplementary.pdf
